# Supplementary material for: A novel intervention to reduce noninfectious and infectious complications associated with indwelling urethral catheters in hospitalized older patients: a quasi-experimental study
Source: BMC Geriatr. 2022 May 16;22:426. doi: 10.1186/s12877-022-03113-4 (PMC9109338; doi:10.1186/s12877-022-03113-4)
Supplement: Supplementary file 1 — Additional file 1. [file 12877_2022_3113_MOESM1_ESM.xlsx]

## Sheet: Sheet1
Group	Sex	Age	Constipation	UTI	GUsurgery	Incontinence	BMI	CCI	CongImpair	Depression	CAUTI	foleycomplication	MBD	BKatz	Katz	AKatz	Blood in urine	Protective constraint	Trauma	Pain or discomfort	Leakage or incontinence	Accidental removal
0	1	86	0	0	0	0	27.38	3	1	0	0	0	0	9	7	8	1	0	0	0	0	0
0	1	79	0	0	0	1	18.29	6	1	1	0	0	0	4	1	2	0	0	0	0	0	0
0	1	81	1	0	0	1	22.3	7	1	0	0	0	0	9	6	8	0	0	0	0	0	0
0	0	83	0	1	0	1	18.07	5	1	1	0	0	0	9	1	5	0	0	0	0	0	0
0	1	89	0	1	0	1	22.67	8	1	0	0	0	0	8	4	7	0	0	0	0	0	0
0	1	86	0	1	0	0	31.04	4	1	1	0	0	0	9	2	4	0	0	0	0	0	0
0	0	82	0	1	0	0	16.87	8	1	0	0	1	1	10	3	6	0	0	0	0	0	0
0	0	84	0	1	0	0	20.44	9	1	1	0	0	1	2	0	0	0	0	0	0	0	0
0	1	91	0	1	1	1	18.16	4	1	1	0	0	1	11	4	4	0	0	0	0	0	0
0	1	88	0	1	0	1	24.38	11	1	#NULL!	1	0	#NULL!	#NULL!	#NULL!	#NULL!	0	0	0	0	0	0
0	0	90	0	1	1	0	25.64	6	1	0	0	0	0	14	5	11	0	0	0	0	0	0
0	0	88	1	1	0	1	18.2	10	1	1	0	0	0	13	2	12	0	0	0	0	0	0
0	1	75	0	0	0	1	18.42	2	0	0	0	0	0	14	9	8	0	0	0	0	0	0
0	0	75	0	0	0	0	24.9	6	0	0	0	0	0	13	12	13	0	0	0	0	0	0
0	1	71	0	0	0	1	25.81	3	0	0	0	0	0	14	10	14	0	0	0	0	0	0
0	0	93	1	0	0	0	24.46	5	0	0	0	0	2	#NULL!	#NULL!	#NULL!	0	0	0	0	0	0
0	1	84	1	1	1	0	28.12	4	1	0	0	0	0	12	5	5	0	0	0	0	0	0
0	0	80	0	0	0	0	22.79	7	1	#NULL!	#NULL!	#NULL!	#NULL!	#NULL!	#NULL!	#NULL!	0	0	0	0	0	0
0	1	85	0	1	0	0	28.16	7	1	#NULL!	0	0	1	12	0	8	0	0	0	0	0	0
1	0	71	0	1	0	0	25.7	7	1	1	1	0	0	9	3	9	0	0	0	0	0	0
1	0	70	1	1	1	1	22.78	10	1	0	#NULL!	1	#NULL!	#NULL!	#NULL!	#NULL!	0	0	1	0	0	0
1	1	69	0	1	1	1	22.38	7	1	1	0	0	0	14	4	10	0	0	0	0	0	0
1	1	80	1	1	0	1	29.89	4	1	1	1	0	0	8	4	8	0	0	0	0	0	0
1	1	88	0	1	1	0	21.15	4	1	0	0	0	0	2	2	2	0	0	0	0	0	0
1	0	91	0	1	1	0	17.07	5	1	#NULL!	0	0	#NULL!	#NULL!	#NULL!	#NULL!	0	0	0	0	0	0
1	1	75	0	1	0	0	24.42	6	0	1	0	0	0	13	6	8	0	0	0	0	0	0
1	0	85	1	1	0	0	18.78	5	1	#NULL!	0	1	#NULL!	#NULL!	#NULL!	#NULL!	1	0	0	0	0	0
1	1	94	0	1	0	1	22.23	6	0	0	0	0	2	#NULL!	#NULL!	#NULL!	0	0	0	0	0	0
1	1	72	0	1	0	1	15.73	2	1	1	0	0	0	1	1	1	0	0	0	0	0	0
1	1	87	0	1	0	1	31.88	7	1	0	1	0	2	#NULL!	#NULL!	#NULL!	0	0	0	0	0	0
1	0	93	0	0	1	0	20.28	13	0	0	0	1	0	13	5	5	1	0	0	0	0	0
1	0	77	0	1	0	1	23.62	6	1	1	0	0	1	3	1	1	0	0	0	0	0	0
1	1	78	0	1	0	0	27.2	6	0	0	0	0	0	10	6	6	0	0	0	0	0	0
1	1	95	0	1	0	0	16.89	7	1	1	0	0	1	6	5	7	0	0	0	0	0	0
1	0	86	1	0	0	1	23.62	6	1	0	0	0	2	#NULL!	#NULL!	#NULL!	0	0	0	0	0	0
1	1	82	0	0	0	0	22.44	4	1	1	0	1	0	7	5	8	0	0	1	0	0	0
1	0	101	1	1	1	0	19.39	8	0	0	0	1	0	12	5	6	0	0	1	0	0	0
1	0	65	0	1	0	0	24.3	5	1	#NULL!	0	0	#NULL!	#NULL!	#NULL!	#NULL!	0	0	0	0	0	0
1	0	83	0	1	0	0	22.07	3	0	0	0	0	0	12	5	12	0	0	0	0	0	0
1	0	84	0	0	0	1	20.31	4	1	1	0	0	0	8	5	8	0	0	0	0	0	0
1	1	85	1	1	0	0	19.35	5	1	#NULL!	0	1	2	#NULL!	#NULL!	#NULL!	0	0	0	1	0	0
1	0	82	1	1	0	1	16.26	5	1	0	0	0	1	6	0	0	0	0	0	0	0	0
1	1	89	0	0	0	1	29.74	8	1	1	0	0	0	8	4	8	0	0	0	0	0	0
1	1	86	1	0	0	0	25.87	7	1	1	0	0	0	8	3	9	0	0	0	0	0	0
1	0	83	0	0	1	1	29.99	4	1	1	0	1	0	11	7	11	0	0	1	0	0	0
1	1	100	0	1	0	0	12.37	5	1	#NULL!	0	0	2	#NULL!	#NULL!	#NULL!	0	0	0	0	0	0
1	1	95	0	0	0	1	25.1	5	1	#NULL!	0	0	0	9	2	4	0	0	0	0	0	0
1	0	92	0	1	0	1	24.39	3	1	1	0	0	0	13	1	0	0	0	0	0	0	0
1	0	82	0	1	0	0	21.48	6	1	0	0	1	#NULL!	4	2	#NULL!	1	0	0	0	0	0
1	0	79	0	0	0	1	24.6	5	0	0	0	0	1	5	0	0	0	0	0	0	0	0
0	1	75	0	0	0	0	29.11	2	1	0	0	0	0	#NULL!	#NULL!	#NULL!	0	0	0	0	0	0
0	1	78	1	1	1	0	21.56	3	1	1	0	0	0	4	0	2	0	0	0	0	0	0
0	0	75	0	0	1	1	29.1	5	0	1	0	1	0	14	5	13	1	0	0	0	0	0
0	0	86	0	1	1	0	19.3	8	1	0	0	0	1	6	0	0	0	0	0	0	0	0
0	0	68	0	1	0	0	14.6	11	1	#NULL!	1	0	1	2	0	0	0	0	0	0	0	0
0	1	72	0	1	0	0	23.79	3	1	#NULL!	0	0	0	0	0	0	0	0	0	0	0	0
0	0	91	0	1	0	0	17.66	2	0	0	1	1	0	8	4	4	1	0	0	0	0	0
0	1	67	0	1	1	0	17.02	7	1	#NULL!	1	0	#NULL!	#NULL!	#NULL!	#NULL!	0	0	0	0	0	0
0	1	84	0	1	0	0	20.93	5	1	1	0	1	0	10	4	6	1	0	0	0	0	0
0	0	92	0	0	0	0	23.31	5	1	#NULL!	0	1	0	#NULL!	#NULL!	#NULL!	0	0	0	0	1	0
0	1	67	0	1	0	1	27.84	6	0	1	0	0	#NULL!	14	6	8	0	0	0	0	0	0
0	0	76	0	0	0	1	21.7	5	0	0	0	0	0	14	4	10	0	0	0	0	0	0
1	0	67	0	1	0	1	19.17	7	1	1	1	0	0	14	8	14	0	0	0	0	0	0
1	0	104	1	0	0	0	18.14	5	1	#NULL!	0	0	0	9	0	0	0	0	0	0	0	0
1	0	97	1	1	0	1	19.35	6	1	0	1	1	0	8	3	8	0	0	0	1	0	0
1	1	76	0	1	0	1	24.94	7	0	1	1	0	0	10	6	10	0	0	0	0	0	0
1	1	81	0	1	1	0	23.63	7	1	1	0	0	0	7	0	7	0	0	0	0	0	0
1	0	75	0	0	0	1	29.48	6	0	1	0	0	0	14	8	14	0	0	0	0	0	0
1	0	90	1	1	1	0	18.46	4	1	#NULL!	0	0	1	3	0	0	0	0	0	0	0	0
1	0	69	0	0	0	0	23.15	4	0	1	0	0	0	13	3	13	0	0	0	0	0	0
1	0	79	0	1	0	1	25.74	6	1	0	0	0	1	12	6	11	0	0	0	0	0	0
1	1	77	1	1	1	0	15.54	4	1	#NULL!	0	0	0	0	0	0	0	0	0	0	0	0
1	1	91	0	1	0	0	25.39	6	1	#NULL!	0	1	0	0	0	0	0	0	0	1	0	0
1	1	81	1	1	0	0	23.71	5	1	0	0	1	1	9	5	2	1	0	0	0	0	0
1	1	102	1	1	0	0	25.4	10	1	#NULL!	0	0	#NULL!	#NULL!	#NULL!	#NULL!	0	0	0	0	0	0
1	1	82	0	1	0	1	28.33	5	1	0	0	1	0	13	9	13	0	0	0	0	0	1
1	0	80	0	1	0	1	18.05	7	1	1	0	0	0	5	2	2	0	0	0	0	0	0
1	0	79	0	1	0	0	24.88	3	0	0	0	1	0	14	5	14	1	0	0	0	0	0
1	0	88	1	1	1	0	20.7	8	1	1	0	0	0	12	6	8	0	0	0	0	0	0
1	1	76	1	1	1	0	17.78	1	1	#NULL!	0	0	0	0	0	0	0	0	0	0	0	0
1	1	90	1	1	0	0	21.38	7	1	#NULL!	0	0	0	0	0	0	0	0	0	0	0	0
1	0	82	0	0	0	0	20.92	3	1	#NULL!	0	0	0	14	0	3	0	0	0	0	0	0
1	1	90	0	1	0	0	19.72	6	1	#NULL!	0	1	1	0	0	0	1	0	0	0	0	0
1	1	82	0	1	0	0	21.43	7	1	#NULL!	0	0	0	5	0	1	0	0	0	0	0	0
0	0	82	1	0	0	0	19.8	8	1	#NULL!	0	1	0	4	4	4	0	0	1	0	0	0
0	1	78	1	0	0	0	21.84	1	1	1	0	1	0	4	0	2	0	0	1	0	0	0
0	1	88	0	0	0	1	22.4	12	1	1	0	1	0	9	2	7	0	0	0	1	0	0
0	0	84	0	0	0	0	24.09	8	1	0	0	1	0	14	8	10	0	1	0	0	0	0
0	1	91	0	1	1	1	19.42	0	1	0	0	1	0	14	3	13	0	1	0	0	0	0
0	1	82	1	0	0	0	18.75	10	0	0	1	1	0	13	1	12	0	1	0	0	0	0
0	0	76	0	1	1	0	22.97	6	1	0	0	1	0	11	5	6	0	0	0	1	0	0
0	1	80	0	0	0	0	25.97	5	0	0	0	1	0	11	3	8	1	0	0	0	0	0
0	0	75	1	0	0	1	21.37	3	1	0	1	1	0	11	0	1	0	0	0	1	0	0
0	0	92	1	0	0	0	23.37	2	1	0	1	1	0	12	1	2	1	0	0	0	0	0
0	1	84	1	1	1	1	19.19	6	1	0	0	1	0	10	6	7	0	1	0	0	0	0
0	1	81	1	1	0	0	19.85	2	1	1	0	1	0	6	0	4	0	1	0	0	0	0
0	1	85	1	1	0	0	23.77	5	1	1	1	1	0	8	5	1	0	1	0	0	0	0
0	0	65	1	0	0	0	24.22	7	1	1	1	1	0	13	3	0	0	1	0	0	0	0
0	1	78	1	0	0	1	21.25	6	1	0	0	1	0	13	0	9	0	0	0	0	1	0
0	1	72	0	1	1	1	22.22	5	1	0	0	1	0	14	0	4	0	0	0	0	0	1
0	1	80	0	1	1	1	17.67	7	1	0	0	1	0	2	0	2	0	0	1	0	0	0
0	1	68	0	0	1	1	25.15	6	0	1	0	1	0	10	0	7	0	1	0	0	0	0
0	1	67	0	0	1	0	37.25	10	0	0	0	1	0	13	10	12	0	1	0	0	0	0
0	0	75	1	0	0	0	17.53	4	0	0	1	1	1	10	3	0	0	1	0	0	0	0
0	1	67	1	1	1	0	27.35	8	1	0	0	1	0	14	4	12	0	1	0	0	0	0
0	0	83	0	0	0	1	23	3	1	#NULL!	0	1	1	14	0	0	0	1	0	0	0	0
